# Supplementary material for: Genome-Resolved Metagenomics of the Chicken Gut Microbiome
Source: Front Microbiol. 2021 Aug 16;12:726923. doi: 10.3389/fmicb.2021.726923 (PMC8415551; doi:10.3389/fmicb.2021.726923)
Supplement: Supplementary Table 1 — Metagenomic sequenced samples and total sequencing reads (after quality filtering and removal of host reads). [file Table_1.XLSX]

## Sheet: Sheet1
Metagenomic sequenced samples and total sequencing reads (after quality filtering and removal of host reads)
Sample name	Raw total reads
cD3A2	6386462
cD3A3	6114784
cD3A4	6211366
cD3B1	6727506
cD3B2	5115008
cD3B3	5058238
cD3B4	5662186
cD3C1	6098442
cD3C2	4370932
cD3C3	5917512
cD3C4	5969490
cD3D1	4868706
cD3D2	6720868
cD3D3	6278640
cD3D4	6678144
cD3F1	3464122
cD3F2	5140530
cD3F3	4743990
cD3F4	5312616
cD14A1	6401638
cD14A2	3866286
cD14A3	3977930
cD14A4	2806616
cD14B1	3655114
cD14B2	4905956
cD14B3	3131402
cD14B4	3030574
cD14C1	2717234
cD14C2	3304090
cD14C3	4007200
cD14C4	3874748
cD14D1	238962
cD14D2	2941934
cD14D3	2942748
cD14D4	3254404
cD14F1	3301732
cD14F2	2620444
cD14F3	4559544
cD14F4	4158866
cD21A1	4829268
cD21A2	3653192
cD21A3	3026926
cD21A4	4218276
cD21B1	5570032
cD21B2	4086724
cD21B3	3592190
cD21B4	3642290
cD21C1	3834950
cD21C2	5267334
cD21C3	4164108
cD21C4	4136220
cD21D1	3388218
cD21D2	3960662
cD21D3	3962312
cD21D4	4432312
cD21F1	3920662
cD21F2	4619700
cD21F3	3624190
cD21F4	3143988
cD35A1	5581776
cD35A2	6074858
cD35A3	5486714
cD35A4	3453072
cD35B1	3361354
cD35B2	4389038
cD35B3	5482042
cD35B4	3993834
cD35C1	2983192
cD35C2	4062218
cD35C3	4548928
cD35C4	4540882
cD35D1	1670956
cD35D2	5267710
cD35D3	5173412
cD35D4	2751590
cD35F1	4743636
cD35F2	3794648
cD35F3	4759534
cD35F4	4912100
cD14E1	2938964
cD21E1	4451600
cD3E2	6006002
cD35E1	2778846
cD14E2	3433654
cD21E2	3118620
cD3E3	4824196
cD35E2	3532236
cD14E3	3371948
cD21E3	4071770
cD3E4	3543650
cD35E3	4298168
cD14E4	2728396
cD21E4	3084580
cD35E4	4726716
cM3A1	4912968
cM3A2	4902692
cM3A3	6652784
cM3A4	5132974
cM3B1	4767704
cM3B2	4380630
cM3B3	5506836
cM3B4	6065620
cM3C1	5508234
cM3C2	5242728
cM3C3	5219634
cM3C4	5511062
cM3D1	5784890
cM3D2	4736808
cM3D3	3805552
cM3D4	5675398
cM3F1	4469154
cM3F2	5530938
cM3F3	5721448
cM3F4	5238766
cM14A1	3931540
cM14A2	4685170
cM14A3	4241986
cM14A4	3439286
cM14B1	3701320
cM14B2	4135878
cM14B3	3850444
cM14B4	3799158
cM14C1	3983404
cM14C2	4377476
cM14C3	3745716
cM14C4	3412264
cM14D1	5366660
cM14D2	4083494
cM14D3	3047466
cM14D4	3181904
cM14F1	3841558
cM14F2	3653588
cM14F3	3925930
cM14F4	5324888
cM21A1	3701176
cM21A2	3679262
cM21A3	3524776
cM21A4	3934844
cM21B1	5166608
cM21B2	4982354
cM21B3	3988346
cM21B4	4465656
cM21C1	4219772
cM21C2	5385940
cM21C3	5099828
cM21C4	6910570
cM21D1	4525148
cM21D2	4717280
cM21D3	4568516
cM21D4	5359114
cM21F1	4770814
cM21F2	4894268
cM21F3	4346884
cM21F4	4722126
cM3E1	3680366
cM35A1	4046652
cM35A2	4459740
cM35A3	3965048
cM35A4	3492034
cM35B1	3419236
cM35B2	3914512
cM35B3	4181298
cM35B4	3933318
cM35C1	2813980
cM35C2	4715258
cM35C3	4790834
cM35C4	4016844
cM35D1	5405524
cM35D2	5509542
cM35D3	4774238
cM35D4	3597778
cM35F1	4260556
cM35F2	3650342
cM35F3	3991786
cM35F4	4034738
cM14E1	4317686
cM21E1	4945902
cM3E2	3926450
cM35E1	3357270
cM14E2	4474658
cM21E2	4982150
cM3E3	4801872
cM35E2	3385862
cM14E3	3931386
cM21E3	4589640
cM3E4	5028750
cM35E3	4085710
cM14E4	3037912
cM21E4	4139980
cM35E4	3171004
fD3A2	6204618
fD3B3	907142
fD3C1	3500256
fD3C3	2385018
fD3D2	4176352
fD3D3	2608694
fD3F1	3335192
fD3F2	4015266
fD3F4	5145722
fD14A1	4895736
fD14A2	3651644
fD14A3	4924332
fD14A4	3947552
fD14B1	4058188
fD14B2	4935644
fD14B3	4748684
fD14B4	5250026
fD14C1	5596046
fD14C2	4700570
fD14C3	4036232
fD14C4	4701880
fD14D1	6831744
fD14D2	4299088
fD14D3	4287026
fD14D4	3784934
fD14F1	2760098
fD14F2	4304734
fD14F4	6512094
fD21A1	5339854
fD21A2	3465904
fD21A3	3656842
fD21A4	3118452
fD21B1	3389492
fD21B2	3791920
fD21B3	3638164
fD21B4	2714038
fD21C1	2612634
fD21C3	4691490
fD21D1	4157972
fD21D2	3963512
fD21D3	4556596
fD21D4	4629778
fD21F1	3986524
fD21F2	3009564
fD21F3	3268212
fD21F4	3295560
fD3E1	86604
fD35A1	3091744
fD35A2	6482344
fD35A3	5103550
fD35A4	4527424
fD35B1	3811674
fD35B2	3464398
fD35B3	3857602
fD35B4	4244878
fD35C1	2383554
fD35C2	4670370
fD35C3	5340690
fD35C4	5230974
fD35D1	2026210
fD35D2	6589898
fD35D3	3195736
fD35D4	3290262
fD35F1	6222038
fD35F2	5171042
fD35F3	3818108
fD35F4	5466398
fD14E1	3441314
fD21E1	3566248
fD3E2	1281496
fD35E1	3779422
fD14E2	4573316
fD21E2	3384178
fD3E3	419274
fD35E2	353830
fD14E3	4887570
fD21E3	3740638
fD35E3	3929290
fD14E4	4011630
fD21E4	3667790
fD35E4	4346222
fM3A1	4551206
fM3A2	4888244
fM3A3	5636388
fM3A4	4658816
fM3B1	4605628
fM3B2	3471206
fM3B3	5014024
fM3B4	5834806
fM3C1	5556182
fM3C2	5395676
fM3C3	5628640
fM3C4	5333672
fM3D1	3932008
fM3D2	5143374
fM3D3	4282454
fM3D4	4698822
fM3F1	4360376
fM3F2	5871750
fM3F3	4374886
fM3F4	3960280
fM14A1	2616148
fM14A2	4234910
fM14A3	3376938
fM14A4	2612268
fM14B1	3055338
fM14B2	4221786
fM14B3	4337054
fM14B4	2812252
fM14C1	3505780
fM14C2	3963398
fM14C3	3729464
fM14C4	3138856
fM14D1	3708620
fM14D2	3727182
fM14D3	2571716
fM14D4	3902480
fM14F1	3227400
fM14F2	3389866
fM14F3	3409122
fM14F4	4264176
fM21A1	3261572
fM21A2	2481956
fM21A3	2586346
fM21A4	3648740
fM21B1	3606278
fM21B2	2635350
fM21B3	2612180
fM21B4	3100512
fM21C1	3400220
fM21C2	3352372
fM21C3	3275210
fM21C4	4722140
fM21D1	3058886
fM21D2	3226538
fM21D3	2781090
fM21D4	4016858
fM21F1	2177792
fM21F2	4163866
fM21F3	3252866
fM21F4	4285968
fM3E1	4667956
fM35A1	3075754
fM35A2	4253862
fM35A3	4007500
fM35A4	3632654
fM35B1	3608268
fM35B2	2987058
fM35B3	3228782
fM35B4	3414118
fM35C1	4283502
fM35C2	3944994
fM35C3	3712878
fM35C4	3999506
fM35D1	5076786
fM35D2	4046460
fM35D3	4198674
fM35D4	3584232
fM35F1	5068680
fM35F2	4203654
fM35F3	4448010
fM35F4	4741488
fM14E1	2948722
fM21E1	4087546
fM3E2	4033824
fM35E1	3523658
fM14E2	3945374
fM21E2	2753170
fM3E3	4385016
fM35E2	2893370
fM14E3	3444830
fM21E3	3158542
fM3E4	3185054
fM35E3	3516246
fM14E4	2458462
fM21E4	4025086
fM35E4	3924068
iD3A1	2961276
iD3A2	6347574
iD3A3	5923036
iD3A4	6766358
iD3B1	4196544
iD3B2	6261222
iD3B3	4390956
iD3B4	8381100
iD3C1	5783790
iD3C2	1677312
iD3C3	7342576
iD3C4	5433194
iD3D1	3849510
iD3D2	3906128
iD3D3	3556452
iD3D4	5837188
iD3F1	4113802
iD3F2	7021078
iD3F3	6259380
iD3F4	3609720
iD14A1	2846900
iD14A2	4131040
iD14A3	3146558
iD14A4	4115620
iD14B1	2429592
iD14B2	3072764
iD14B3	3388872
iD14B4	3308882
iD14C1	5007682
iD14C2	5236770
iD14C3	2992320
iD14C4	4691870
iD14D1	5806924
iD14D2	5419132
iD14D3	2422516
iD14D4	3673940
iD14F1	3285130
iD14F2	2152514
iD14F3	3401680
iD14F4	5512512
iD21A1	2534472
iD21A2	4240058
iD21A3	2688256
iD21A4	3994184
iD21B1	3482934
iD21B2	2702816
iD21B3	2800922
iD21B4	2087482
iD21C1	2209628
iD21C2	4887068
iD21C3	3820616
iD21C4	4744068
iD21D1	2607476
iD21D2	3843112
iD21D3	4142618
iD21D4	4154506
iD21F1	4834662
iD21F2	2350912
iD21F3	3910134
iD21F4	3118182
iD3E1	4315362
iD35A1	4452420
iD35A2	4952678
iD35A3	5850058
iD35A4	3825496
iD35B1	3858952
iD35B2	4087332
iD35B3	3745190
iD35B4	5207930
iD35C1	3537988
iD35C2	3556066
iD35C3	7451426
iD35C4	3660688
iD35D1	6452168
iD35D2	4640176
iD35D3	4144282
iD35D4	5360976
iD35F1	9097402
iD35F2	2907270
iD35F3	6975058
iD35F4	5041948
iD14E1	3763786
iD21E1	3249112
iD3E2	5764232
iD35E1	3464104
iD14E2	2956396
iD21E2	2558274
iD3E3	6015716
iD35E2	2176408
iD14E3	4023344
iD21E3	2875216
iD3E4	5177292
iD35E3	2492444
iD14E4	3932828
iD21E4	3205708
iD35E4	6273448
iM3A1	5502268
iM3A2	4084642
iM3A3	6301248
iM3A4	5183372
iM3B1	4451358
iM3B2	5354212
iM3B3	4041782
iM3B4	4515206
iM3C1	2963850
iM3C2	4465396
iM3C3	5236460
iM3C4	5990820
iM3D1	4503828
iM3D2	3869268
iM3D3	4676524
iM3D4	5134558
iM3F1	3774334
iM3F2	5426454
iM3F3	3566960
iM3F4	4229546
iM14A1	4046986
iM14A2	4388248
iM14A3	4997526
iM14A4	3857032
iM14B1	3813050
iM14B2	4240746
iM14B3	4312296
iM14B4	3258710
iM14C1	4279140
iM14C2	3291658
iM14C3	4502084
iM14C4	3958944
iM14D1	5573836
iM14D2	3640988
iM14D3	3664046
iM14D4	3645478
iM14F1	3550542
iM14F2	3440590
iM14F3	4032932
iM14F4	5490368
iM21A1	4323686
iM21A2	3322498
iM21A3	2687334
iM21A4	3208374
iM21B1	3970724
iM21B2	2734834
iM21B3	3082862
iM21B4	2538926
iM21C1	2604636
iM21C2	3443660
iM21C3	3626934
iM21C4	4695940
iM21D1	3312256
iM21D2	4079592
iM21D3	3503798
iM21D4	4689818
iM21F1	3479528
iM21F2	3707356
iM21F3	3974612
iM21F4	3918732
iM3E1	3747050
iM35A1	3989650
iM35A2	4936440
iM35A3	4802748
iM35A4	4262130
iM35B1	3025028
iM35B2	3808928
iM35B3	4690948
iM35B4	3831586
iM35C1	2552220
iM35C2	3145628
iM35C3	5243460
iM35C4	3989220
iM35D1	6333522
iM35D2	6322432
iM35D3	4167274
iM35D4	3479006
iM35F1	3770222
iM35F2	4170292
iM35F3	5251984
iM35F4	4750580
iM14E1	3719900
iM21E1	3128560
iM3E2	4435176
iM35E1	3431040
iM14E2	4594482
iM21E2	3297996
iM3E3	4654878
iM35E2	3442998
iM14E3	4261306
iM21E3	4144148
iM3E4	2851948
iM35E3	3849056
iM14E4	2527060
iM21E4	2777670
iM35E4	3890430
sM3A1	501780
sM3A2	495464
sM3A3	1480546
sM3A4	220362
sM3B1	414454
sM3B2	262886
sM3B3	5877158
sM3B4	707472
sM3C1	400088
sM3C2	2496574
sM3C3	8353176
sM3C4	364076
sM3D1	102726
sM3D2	522842
sM3D3	198944
sM3D4	185986
sM3F1	402598
sM3F2	225122
sM3F3	4048804
sM3F4	443042
sM14A1	455422
sM14A2	922584
sM14A3	5149288
sM14A4	12730414
sM14B1	568130
sM14B2	7997042
sM14B3	117932
sM14B4	673956
sM14C1	1655124
sM14C2	717482
sM14C3	1752612
sM14C4	478498
sM14D1	226680
sM14D2	245568
sM14D3	153400
sM14D4	142956
sM14F1	316064
sM14F2	687954
sM14F3	3185498
sM14F4	509672
sM21A1	13848896
sM21A2	2106638
sM21A3	474684
sM21A4	7537146
sM21B1	2457868
sM21B2	4847122
sM21B3	1536380
sM21B4	523440
sM21C1	2544540
sM21C2	4859310
sM21C3	3228212
sM21C4	5206472
sM21D1	125098
sM21D2	227416
sM21D3	148588
sM21D4	226402
sM21F1	5356506
sM21F2	114592
sM21F3	119438
sM21F4	9645820
sM3E1	111510
sM35A1	7836554
sM35A2	9727276
sM35A3	13451610
sM35A4	12039424
sM35B1	12511722
sM35B2	13481588
sM35B3	17417152
sM35B4	11698182
sM35C1	4134300
sM35C2	16136100
sM35C3	15569670
sM35C4	9923816
sM35D1	19793698
sM35D2	4691730
sM35D3	13490938
sM35D4	3042094
sM35F1	16285054
sM35F2	8521164
sM35F3	14795620
sM35F4	4550840
sM14E1	1472712
sM21E1	187632
sM3E2	612112
sM35E1	9494742
sM14E2	2155236
sM21E2	7892938
sM3E3	257760
sM35E2	8644960
sM14E3	1075198
sM21E3	172502
sM3E4	585110
sM35E3	13797450
sM14E4	9285306
sM21E4	170604
sM35E4	13057444
sS3A1	1589230
sS3A2	6295402
sS3A3	457630
sS3A4	374110
sS3B1	624012
sS3B2	328008
sS3B3	2772344
sS3B4	673190
sS3C1	2035098
sS3C2	429484
sS3C3	635670
sS3C4	713400
sS3D1	1101336
sS3D2	4116100
sS3D3	1212756
sS3D4	454864
sS3F1	2047690
sS3F2	394676
sS3F3	959798
sS3F4	2986082
sS14A1	11257290
sS14A2	6844964
sS14A3	6145680
sS14A4	7490722
sS14B1	8699636
sS14B2	13819264
sS14B3	11479294
sS14B4	4288850
sS14C1	10702990
sS14C2	5025876
sS14C3	3628614
sS14C4	11075706
sS14D1	8843126
sS14D2	4847224
sS14D3	6148486
sS14D4	4698022
sS14F1	434352
sS14F2	4450196
sS14F3	4559668
sS14F4	8735120
sS21A1	1838702
sS21A2	5349666
sS21A3	340312
sS21A4	6989668
sS21B1	1028326
sS21B2	7995638
sS21B3	1100078
sS21B4	1632246
sS21C1	4704638
sS21C2	3028858
sS21C3	1239390
sS21C4	8876690
sS21D1	2982134
sS21D2	2162286
sS21D3	2457658
sS21D4	3471346
sS21F1	651142
sS21F2	5041748
sS21F3	2593276
sS21F4	2933358
sS3E1	859266
sS35A1	7905264
sS35A2	6088176
sS35A3	8392016
sS35A4	5045818
sS35B1	535664
sS35B2	3102194
sS35B3	472984
sS35B4	14291738
sS35C1	2430094
sS35C2	371466
sS35C3	8120762
sS35C4	8667288
sS35D1	15579668
sS35D2	12860744
sS35D3	11947574
sS35D4	3891430
sS35F1	3846724
sS35F2	18826580
sS35F3	7015374
sS35F4	12855306
sS14E1	2406936
sS21E1	818746
sS3E2	1053326
sS35E1	6064540
sS14E2	10252796
sS21E2	2321112
sS3E3	4804300
sS35E2	4117230
sS14E3	8312184
sS21E3	2705876
sS3E4	74370
sS35E3	7706958
sS14E4	6462170
sS21E4	1140784
sS35E4	6763642
