# Supplementary material for: Genome-Resolved Metagenomics of the Chicken Gut Microbiome
Source: Front Microbiol. 2021 Aug 16;12:726923. doi: 10.3389/fmicb.2021.726923 (PMC8415551; doi:10.3389/fmicb.2021.726923)
Supplement: Supplementary Table 3 — Taxonomic assignments for the MAGs. [file Table_3.XLSX]

## Sheet: Sheet1
Taxonomy of MAGs based on GTDB-Tk
MAG_ID	Domain	Phylum	Class	Order	Family	Genus	Species
MAG.100	Bacteria	Firmicutes	Clostridia	Oscillospirales	Oscillospiraceae	Flavonifractor	NA
MAG.104	Bacteria	Firmicutes	Clostridia	Oscillospirales	Oscillospiraceae	Intestinimonas	NA
MAG.106	Bacteria	Firmicutes	Clostridia	Clostridiales	Savagellaceae	Savagella	NA
MAG.111	Bacteria	Firmicutes	Clostridia	Peptostreptococcales	Peptostreptococcaceae	Romboutsia	NA
MAG.118	Bacteria	Firmicutes	Clostridia	Lachnospirales	Lachnospiraceae	Faecalicatena	NA
MAG.121	Bacteria	Firmicutes	Clostridia	Lachnospirales	Lachnospiraceae	NA	NA
MAG.122	Bacteria	Firmicutes	Clostridia	Lachnospirales	Lachnospiraceae	UBA7182	UBA7182 sp002160135
MAG.123	Bacteria	Firmicutes	Clostridia	Lachnospirales	Anaerotignaceae	ASF356	NA
MAG.127	Bacteria	Firmicutes	Bacilli	Exiguobacterales	NA	NA	NA
MAG.128	Bacteria	Firmicutes	Bacilli	Erysipelotrichales	Erysipelotrichaceae	OEMR01	OEMR01 sp900199515
MAG.129	Bacteria	Firmicutes	Clostridia	Lachnospirales	Lachnospiraceae	UBA9502	NA
MAG.130	Bacteria	Firmicutes	Bacilli	Lactobacillales	Lactobacillaceae	Lactobacillus	Lactobacillus crispatus
MAG.134	Bacteria	Firmicutes	Clostridia	Lachnospirales	Lachnospiraceae	CAG-81	NA
MAG.135	Bacteria	Firmicutes	Clostridia	Lachnospirales	Lachnospiraceae	Sellimonas	Sellimonas sp002161525
MAG.136	Bacteria	Firmicutes	Bacilli	Lactobacillales	Lactobacillaceae	Lactobacillus	Lactobacillus johnsonii
MAG.139	Bacteria	Firmicutes	Bacilli	Erysipelotrichales	Erysipelatoclostridiaceae	Erysipelatoclostridium	NA
MAG.140	Bacteria	Firmicutes	Clostridia	Oscillospirales	Ruminococcaceae	Anaerofilum	NA
MAG.142	Bacteria	Firmicutes	Clostridia	Oscillospirales	Oscillospiraceae	NA	NA
MAG.143	Bacteria	Firmicutes	Clostridia	Lachnospirales	Lachnospiraceae	Faecalicatena	NA
MAG.146	Bacteria	Firmicutes	Clostridia	Oscillospirales	Ruminococcaceae	Gemmiger	NA
MAG.147	Bacteria	Firmicutes	Clostridia	Oscillospirales	Oscillospiraceae	CAG-110	NA
MAG.148	Bacteria	Firmicutes	Clostridia	Oscillospirales	Ruminococcaceae	Fournierella	Fournierella sp002161595
MAG.149	Bacteria	Firmicutes	Clostridia	Lachnospirales	Lachnospiraceae	Blautia	NA
MAG.152	Bacteria	Firmicutes	Clostridia	Lachnospirales	Lachnospiraceae	Faecalicatena	NA
MAG.16	Bacteria	Firmicutes	Bacilli	RF39	CAG-822	CAG-878	NA
MAG.160	Bacteria	Firmicutes	Clostridia	4C28d-15	CAG-314	NA	NA
MAG.17	Bacteria	Firmicutes	Clostridia	Lachnospirales	Lachnospiraceae	Lachnoclostridium	NA
MAG.170	Bacteria	Firmicutes	Clostridia	Oscillospirales	Ruminococcaceae	Gemmiger	NA
MAG.172	Bacteria	Firmicutes	Clostridia	Peptostreptococcales	Peptostreptococcaceae	Romboutsia	NA
MAG.173	Bacteria	Firmicutes	Clostridia	Oscillospirales	Ruminococcaceae	UBA1409	UBA1409 sp002305045
MAG.175	Bacteria	Firmicutes	Clostridia	Lachnospirales	Lachnospiraceae	NA	NA
MAG.180	Bacteria	Firmicutes	Clostridia	Peptostreptococcales	Peptostreptococcaceae	Terrisporobacter	NA
MAG.181	Bacteria	Firmicutes	Clostridia	Lachnospirales	Lachnospiraceae	NA	NA
MAG.185	Bacteria	Firmicutes	Clostridia	Lachnospirales	Lachnospiraceae	Lachnoclostridium	NA
MAG.191	Bacteria	Firmicutes	Bacilli	RF39	CAG-611	CAG-877	NA
MAG.193	Bacteria	Firmicutes	Clostridia	Oscillospirales	Acutalibacteraceae	NA	NA
MAG.196	Bacteria	Actinobacteriota	Actinobacteria	Actinomycetales	Bifidobacteriaceae	Bifidobacterium	Bifidobacterium pseudolongum
MAG.197	Bacteria	Firmicutes	Clostridia	Oscillospirales	Acutalibacteraceae	Acutalibacter	NA
MAG.199	Bacteria	Firmicutes	Clostridia	Lachnospirales	Lachnospiraceae	Ruminococcus	NA
MAG.2	Bacteria	Firmicutes	Clostridia	Oscillospirales	Ruminococcaceae	NA	NA
MAG.20	Bacteria	Bacteroidota	Bacteroidia	Bacteroidales	Rikenellaceae	Tidjanibacter	Tidjanibacter inops
MAG.201	Bacteria	Firmicutes	Bacilli	Erysipelotrichales	Erysipelatoclostridiaceae	CHKCI006	CHKCI006 sp900018345
MAG.206	Bacteria	Firmicutes	Clostridia	Clostridiales	Clostridiaceae	Clostridium	NA
MAG.213	Bacteria	Firmicutes	Clostridia	Lachnospirales	Anaerotignaceae	An114	An114 sp002161055
MAG.215	Bacteria	Firmicutes	Clostridia	Oscillospirales	Oscillospiraceae	NA	NA
MAG.217	Bacteria	Firmicutes	Bacilli	Lactobacillales	Lactobacillaceae	Lactobacillus	Lactobacillus gallinarum
MAG.219	Bacteria	Firmicutes	Clostridia	Lachnospirales	Lachnospiraceae	Blautia	NA
MAG.220	Bacteria	Firmicutes	Clostridia	Lachnospirales	Lachnospiraceae	NA	NA
MAG.221	Bacteria	Firmicutes	Clostridia	4C28d-15	CAG-727	NA	NA
MAG.227	Bacteria	Cyanobacteria	Vampirovibrionia	Gastranaerophilales	NA	NA	NA
MAG.235	Bacteria	Firmicutes	Clostridia	Oscillospirales	Acutalibacteraceae	CAG-180	CAG-180 sp002314305
MAG.236	Bacteria	Firmicutes	Clostridia	Clostridiales	Clostridiaceae	Clostridium	Clostridium paraputrificum
MAG.239	Bacteria	Firmicutes	Clostridia	Oscillospirales	Acutalibacteraceae	An200	NA
MAG.242	Bacteria	Firmicutes	Bacilli	Haloplasmatales	Turicibacteraceae	Turicibacter	NA
MAG.243	Bacteria	Firmicutes	Clostridia	Lachnospirales	Lachnospiraceae	CHKCI001	CHKCI001 sp900045905
MAG.244	Bacteria	Firmicutes	Clostridia	Oscillospirales	Ruminococcaceae	Anaerofilum	Anaerofilum sp002160015
MAG.245	Bacteria	Firmicutes	Clostridia	4C28d-15	CAG-727	NA	NA
MAG.248	Bacteria	Firmicutes	Clostridia	Oscillospirales	Oscillospiraceae	UBA9475	NA
MAG.25	Bacteria	Firmicutes	Clostridia	Lachnospirales	Lachnospiraceae	UC5-1-2E3	UC5-1-2E3 sp001304875
MAG.250	Bacteria	Firmicutes	Clostridia	Lachnospirales	Anaerotignaceae	ASF356	NA
MAG.251	Bacteria	Firmicutes	Bacilli	Lactobacillales	Lactobacillaceae	Lactobacillus	Lactobacillus pontis
MAG.253	Bacteria	Firmicutes	Bacilli	Erysipelotrichales	Erysipelatoclostridiaceae	Massiliomicrobiota	Massiliomicrobiota sp002160815
MAG.259	Bacteria	Firmicutes	Bacilli	Lactobacillales	Enterococcaceae	Enterococcus	Enterococcus gallinarum
MAG.262	Bacteria	Firmicutes	Bacilli	RF39	CAG-1000	CAG-776	NA
MAG.264	Bacteria	Firmicutes	Clostridia	4C28d-15	CAG-727	UBA11940	NA
MAG.267	Bacteria	Firmicutes	Clostridia	Oscillospirales	Ruminococcaceae	NA	NA
MAG.268	Bacteria	Firmicutes	Clostridia	4C28d-15	CAG-727	NA	NA
MAG.269	Bacteria	Firmicutes	Clostridia	Peptostreptococcales	Peptostreptococcaceae	Clostridioides	Clostridioides difficile
MAG.272	Bacteria	Firmicutes	Clostridia	Lachnospirales	Lachnospiraceae	Anaerostipes	NA
MAG.274	Bacteria	Bacteroidota	Bacteroidia	Bacteroidales	Rikenellaceae	Alistipes	Alistipes sp900021155
MAG.275	Bacteria	Verrucomicrobiota	Verrucomicrobiae	Verrucomicrobiales	Akkermansiaceae	Akkermansia	Akkermansia muciniphila
MAG.28	Bacteria	Firmicutes	Clostridia	Oscillospirales	Ruminococcaceae	D5	NA
MAG.282	Bacteria	Firmicutes	Bacilli	RF39	CAG-302	CAG-302	NA
MAG.284	Bacteria	Firmicutes	Bacilli	Erysipelotrichales	Erysipelotrichaceae	Merdibacter	NA
MAG.292	Bacteria	Firmicutes	Clostridia	Lachnospirales	Lachnospiraceae	SZUA-448	NA
MAG.293	Bacteria	Firmicutes	Clostridia	Oscillospirales	Acutalibacteraceae	Eubacterium	NA
MAG.295	Bacteria	Firmicutes	Clostridia	Christensenellales	CAG-138	NA	NA
MAG.296	Bacteria	Firmicutes	Clostridia	Oscillospirales	Acutalibacteraceae	NA	NA
MAG.298	Bacteria	Firmicutes	Clostridia	Lachnospirales	Lachnospiraceae	Faecalicatena	NA
MAG.299	Bacteria	Firmicutes	Clostridia	Lachnospirales	Lachnospiraceae	Blautia	NA
MAG.3	Bacteria	Firmicutes	Bacilli	Acholeplasmatales	CAG-307	NA	NA
MAG.304	Bacteria	Firmicutes	Bacilli	RF39	CAG-822	NA	NA
MAG.309	Bacteria	Firmicutes	Clostridia	Oscillospirales	Oscillospiraceae	CAG-110	NA
MAG.31	Bacteria	Firmicutes	Clostridia	Oscillospirales	Oscillospiraceae	NA	NA
MAG.310	Bacteria	Firmicutes	Clostridia	Lachnospirales	Lachnospiraceae	Fusicatenibacter	NA
MAG.314	Bacteria	Firmicutes	Clostridia	Lachnospirales	Lachnospiraceae	Blautia	NA
MAG.318	Bacteria	Firmicutes	Clostridia	4C28d-15	CAG-727	QALS01	NA
MAG.319	Bacteria	Firmicutes	Clostridia	Lachnospirales	Lachnospiraceae	UBA9502	NA
MAG.321	Bacteria	Firmicutes	Clostridia	Lachnospirales	Lachnospiraceae	Clostridium	Clostridium saccharolyticum
MAG.327	Bacteria	Proteobacteria	Gammaproteobacteria	Enterobacterales	Enterobacteriaceae	Proteus	Proteus mirabilis
MAG.33	Bacteria	Firmicutes	Bacilli	Lactobacillales	Enterococcaceae	Enterococcus	Enterococcus hirae
MAG.334	Bacteria	Firmicutes	Clostridia	Oscillospirales	Acutalibacteraceae	Acutalibacter	NA
MAG.339	Bacteria	Firmicutes	Clostridia	4C28d-15	CAG-727	UBA11940	NA
MAG.34	Bacteria	Firmicutes	Clostridia	Lachnospirales	Lachnospiraceae	Dorea	Dorea faecis
MAG.340	Bacteria	Firmicutes	Clostridia	Lachnospirales	Lachnospiraceae	Faecalicatena	NA
MAG.343	Bacteria	Firmicutes	Bacilli	Lactobacillales	Lactobacillaceae	Lactobacillus	Lactobacillus salivarius
MAG.35	Bacteria	Firmicutes	Bacilli	RF39	CAG-822	CAG-878	NA
MAG.350	Bacteria	Firmicutes	Clostridia	Lachnospirales	Lachnospiraceae	Fusicatenibacter	NA
MAG.355	Bacteria	Firmicutes	Bacilli	RF39	CAG-822	NA	NA
MAG.356	Bacteria	Firmicutes	Bacilli	Erysipelotrichales	Erysipelatoclostridiaceae	Erysipelatoclostridium	Erysipelatoclostridium spiroforme
MAG.362	Bacteria	Firmicutes	Clostridia	Lachnospirales	Lachnospiraceae	Eisenbergiella	NA
MAG.366	Bacteria	Firmicutes	Clostridia	Oscillospirales	Ruminococcaceae	NA	NA
MAG.367	Bacteria	Firmicutes	Clostridia	Oscillospirales	Butyricicoccaceae	Agathobaculum	NA
MAG.369	Bacteria	Firmicutes	Clostridia	Oscillospirales	Acutalibacteraceae	NA	NA
MAG.372	Bacteria	Firmicutes	Clostridia	Lachnospirales	Lachnospiraceae	Faecalicatena	NA
MAG.378	Bacteria	Firmicutes	Clostridia	Oscillospirales	Oscillospiraceae	UBA5446	NA
MAG.381	Bacteria	Firmicutes	Clostridia	4C28d-15	UBA3700	NA	NA
MAG.382	Bacteria	Firmicutes	Clostridia	4C28d-15	CAG-727	NA	NA
MAG.385	Bacteria	Firmicutes	Clostridia	Lachnospirales	Lachnospiraceae	Sellimonas	Sellimonas sp002159995
MAG.387	Bacteria	Firmicutes	Clostridia	Lachnospirales	Lachnospiraceae	NA	NA
MAG.389	Bacteria	Firmicutes	Bacilli	Erysipelotrichales	Erysipelatoclostridiaceae	Erysipelatoclostridium	Erysipelatoclostridium sp002160495
MAG.39	Bacteria	Firmicutes	Clostridia	Oscillospirales	Ruminococcaceae	Faecalibacterium	NA
MAG.394	Bacteria	Firmicutes	Clostridia	Lachnospirales	Lachnospiraceae	Faecalicatena	NA
MAG.397	Bacteria	Firmicutes	Clostridia	Lachnospirales	Lachnospiraceae	Faecalicatena	NA
MAG.4	Bacteria	Firmicutes	Clostridia	Oscillospirales	Ruminococcaceae	Ruthenibacterium	NA
MAG.40	Bacteria	Firmicutes	Clostridia	Clostridiales	Savagellaceae	Savagella	Savagella sp001655775
MAG.400	Bacteria	Firmicutes	Clostridia	4C28d-15	CAG-727	NA	NA
MAG.403	Bacteria	Firmicutes	Clostridia	Lachnospirales	Lachnospiraceae	GCA-900066575	GCA-900066575 sp002160825
MAG.404	Bacteria	Firmicutes	Clostridia	Lachnospirales	Lachnospiraceae	An181	An181 sp002160325
MAG.406	Bacteria	Firmicutes	Clostridia	Oscillospirales	Acutalibacteraceae	Anaeromassilibacillus	Anaeromassilibacillus sp002159845
MAG.409	Bacteria	Firmicutes	Clostridia	Lachnospirales	Lachnospiraceae	Lachnoclostridium	NA
MAG.410	Bacteria	Firmicutes	Clostridia	4C28d-15	UBA3700	NA	NA
MAG.418	Bacteria	Firmicutes	Clostridia	Oscillospirales	Butyricicoccaceae	Butyricicoccus	NA
MAG.420	Bacteria	Firmicutes	Clostridia	4C28d-15	CAG-314	CAG-1435	CAG-1435 sp000433775
MAG.422	Bacteria	Firmicutes	Clostridia	Lachnospirales	Lachnospiraceae	UBA7096	NA
MAG.43	Bacteria	Firmicutes	Clostridia	Lachnospirales	Lachnospiraceae	Anaerostipes	NA
MAG.45	Bacteria	Firmicutes	Clostridia	4C28d-15	CAG-727	NA	NA
MAG.46	Bacteria	Firmicutes	Bacilli	Lactobacillales	Streptococcaceae	Streptococcus	Streptococcus sp002300045
MAG.52	Bacteria	Firmicutes	Clostridia	Lachnospirales	Lachnospiraceae	Lachnoclostridium	Lachnoclostridium sp002160755
MAG.57	Bacteria	Firmicutes	Clostridia	4C28d-15	CAG-917	NA	NA
MAG.66	Bacteria	Firmicutes	Clostridia	Lachnospirales	Anaerotignaceae	Anaerotignum	NA
MAG.69	Bacteria	Firmicutes	Clostridia	Oscillospirales	Acutalibacteraceae	Eubacterium	NA
MAG.7	Bacteria	Firmicutes	Bacilli	RF39	CAG-611	CAG-877	NA
MAG.70	Bacteria	Firmicutes	Clostridia	Lachnospirales	Lachnospiraceae	UBA7160	NA
MAG.71	Bacteria	Firmicutes	Bacilli	Erysipelotrichales	Erysipelatoclostridiaceae	Erysipelatoclostridium	Erysipelatoclostridium ramosum
MAG.74	Bacteria	Firmicutes	Clostridia	TANB77	CAG-508	CAG-273	NA
MAG.78	Bacteria	Firmicutes	Bacilli	Lactobacillales	Lactobacillaceae	Lactobacillus	Lactobacillus reuteri
MAG.8	Bacteria	Firmicutes	Clostridia	Lachnospirales	Lachnospiraceae	Eisenbergiella	NA
MAG.81	Bacteria	Firmicutes	Clostridia	4C28d-15	CAG-727	NA	NA
MAG.82	Bacteria	Firmicutes	Clostridia	Oscillospirales	Ruminococcaceae	UBA1409	UBA1409 sp002338885
MAG.84	Bacteria	Firmicutes	Clostridia	Lachnospirales	Lachnospiraceae	UBA7096	NA
MAG.88	Bacteria	Firmicutes	Clostridia	4C28d-15	CAG-727	NA	NA
MAG.89	Bacteria	Firmicutes	Clostridia	Oscillospirales	Acutalibacteraceae	DTU089	NA
MAG.93	Bacteria	Bacteroidota	Bacteroidia	Bacteroidales	Rikenellaceae	Alistipes	Alistipes finegoldii
MAG.97	Bacteria	Firmicutes	Clostridia	Lachnospirales	Anaerotignaceae	Anaerotignum	Anaerotignum lactatifermentans
MAG.99	Bacteria	Firmicutes	Clostridia	Oscillospirales	Acutalibacteraceae	Eubacterium	Eubacterium sp000431535
MAG2.100	Bacteria	Firmicutes	Bacilli	RF39	CAG-611	CAG-877	NA
MAG2.140	Bacteria	Firmicutes	Clostridia	Lachnospirales	Lachnospiraceae	GCA-900066575	GCA-900066575 sp002160765
MAG2.182	Bacteria	Firmicutes	Clostridia	Oscillospirales	Ruminococcaceae	Faecalibacterium	NA
MAG2.242	Bacteria	Firmicutes	Clostridia	Lachnospirales	Lachnospiraceae	Faecalicatena	NA
MAG2.298	Bacteria	Firmicutes	Clostridia	Lachnospirales	Lachnospiraceae	Faecalicatena	NA
MAG2.45	Bacteria	Firmicutes	Clostridia	Lachnospirales	Lachnospiraceae	Clostridium	NA
MAG2.55	Bacteria	Firmicutes	Clostridia	Oscillospirales	Ruminococcaceae	Faecalibacterium	NA
MAG2.60	Bacteria	Firmicutes	Clostridia	Oscillospirales	Ruminococcaceae	Fournierella	Fournierella sp002160145
MAG2.85	Bacteria	Firmicutes	Clostridia	Oscillospirales	Ruminococcaceae	Faecalibacterium	NA
