# Supplementary material for: Genome-Resolved Metagenomics of the Chicken Gut Microbiome
Source: Front Microbiol. 2021 Aug 16;12:726923. doi: 10.3389/fmicb.2021.726923 (PMC8415551; doi:10.3389/fmicb.2021.726923)
Supplement: Supplementary Table 4 — Log2 fold changes and adjusted p values for MAGs with significant differential abundance between day 35 and 3. [file Table_4.XLSX]

## Sheet: Log2FC
Log2FoldChange and adjusted p values for MAGs with significant differential abundance between days 35 and 3.
bin	baseMean	log2FoldChange	lfcSE	stat	pvalue	padj	Family
MAG.71	116.692	-8.527	0.244583	-34.8634	2.67104e-266	1.03503e-264	Erysipelatoclostridiaceae
MAG.180	145.665	-8.30272	0.240923	-34.4622	2.95724e-260	9.16744e-259	Peptostreptococcaceae
MAG.269	192.491	-8.10747	0.252538	-32.104	3.87906e-226	8.58934e-225	Peptostreptococcaceae
MAG.193	126.936	-8.02622	0.222709	-36.0391	2.04462e-284	1.05639e-282	Acutalibacteraceae
MAG.33	57.6937	-7.81616	0.249241	-31.3598	7.15109e-216	1.23158e-214	Enterococcaceae
MAG.196	51.1393	-7.75511	0.226414	-34.2519	4.07974e-257	1.05393e-255	Bifidobacteriaceae
MAG.366	47.1402	-7.63787	0.241743	-31.595	4.32115e-219	8.37223e-218	Ruminococcaceae
MAG.321	85.7804	-6.97637	0.246703	-28.2784	6.3756e-176	8.9838e-175	Lachnospiraceae
MAG.148	83.5682	-6.84747	0.231189	-29.6185	8.62941e-193	1.33756e-191	Ruminococcaceae
MAG.217	18.7233	-6.31226	0.227839	-27.7049	6.10014e-169	7.87935e-168	Lactobacillaceae
MAG.397	41.3636	-5.84768	0.251366	-23.2636	1.03541e-119	1.23453e-118	Lachnospiraceae
MAG2.60	50.3829	-5.56372	0.247316	-22.4965	4.49508e-112	4.09845e-111	Ruminococcaceae
MAG.409	112.722	-5.13295	0.228059	-22.5071	3.533e-112	3.42259e-111	Lachnospiraceae
MAG.251	18.9669	-4.94486	0.239657	-20.6331	1.38447e-94	8.9414e-94	Lactobacillaceae
MAG.356	18.6623	-4.61424	0.214453	-21.5163	1.09498e-102	8.48608e-102	Erysipelatoclostridiaceae
MAG.404	91.6302	-4.48163	0.238171	-18.8168	5.49619e-79	2.93762e-78	Lachnospiraceae
MAG.136	9.00183	-4.08737	0.225913	-18.0927	3.63671e-73	1.76591e-72	Lactobacillaceae
MAG.314	48.1899	-3.97292	0.232682	-17.0745	2.29769e-65	9.62544e-65	Lachnospiraceae
MAG.130	14.6747	-3.78025	0.2689	-14.0582	6.86346e-45	1.97007e-44	Lactobacillaceae
MAG.46	9.99975	-3.482	0.207007	-16.8207	1.7217e-63	6.6716e-63	Streptococcaceae
MAG2.45	59.5622	-3.32364	0.226247	-14.6903	7.43897e-49	2.26086e-48	Lachnospiraceae
MAG.220	98.3756	-3.11955	0.21888	-14.2524	4.33384e-46	1.26744e-45	Lachnospiraceae
MAG.385	36.0075	-3.09992	0.201163	-15.41	1.40317e-53	4.72806e-53	Lachnospiraceae
MAG2.242	52.5029	-3.09005	0.2323	-13.302	2.25411e-40	5.92181e-40	Lachnospiraceae
MAG2.298	52.0325	-2.65247	0.23408	-11.3315	9.16598e-30	2.25512e-29	Lachnospiraceae
MAG.219	46.9605	-2.00111	0.226464	-8.83636	9.88897e-19	1.99064e-18	Lachnospiraceae
MAG.244	45.5013	2.09887	0.210829	9.95533	2.39033e-23	5.14585e-23	Ruminococcaceae
MAG.284	25.2851	2.11612	0.219499	9.6407	5.38195e-22	1.14274e-21	Erysipelotrichaceae
MAG.389	64.0725	2.12552	0.196955	10.7919	3.75795e-27	8.56591e-27	Erysipelatoclostridiaceae
MAG.221	26.3983	2.15126	0.193267	11.131	8.85903e-29	2.11254e-28	CAG-727
MAG.147	38.001	2.17936	0.213078	10.228	1.48538e-24	3.28905e-24	Oscillospiraceae
MAG.410	16.3766	2.19362	0.211043	10.3942	2.63572e-25	5.92081e-25	UBA3700
MAG.227	6.11669	2.26195	0.207697	10.8907	1.27721e-27	2.95474e-27	NA
MAG.70	77.4121	2.42589	0.182915	13.2624	3.82639e-40	9.88483e-40	Lachnospiraceae
MAG.81	30.5798	2.43675	0.221555	10.9984	3.89054e-28	9.13687e-28	CAG-727
MAG.248	6.98798	2.46365	0.204493	12.0476	1.99793e-33	5.07671e-33	Oscillospiraceae
MAG.295	7.63512	2.59686	0.194434	13.356	1.09231e-40	2.9191e-40	CAG-138
MAG.45	21.203	2.61543	0.233474	11.2022	3.97623e-29	9.62992e-29	CAG-727
MAG.369	27.5603	2.69928	0.197426	13.6723	1.48559e-42	4.11189e-42	Acutalibacteraceae
MAG.264	33.4122	2.72992	0.233819	11.6754	1.70351e-31	4.25878e-31	CAG-727
MAG.74	9.28019	2.88872	0.183286	15.7607	5.7994e-56	2.04297e-55	CAG-508
MAG.128	12.7962	2.91382	0.188096	15.4912	3.98097e-54	1.37122e-53	Erysipelotrichaceae
MAG2.85	9.40811	2.94513	0.195472	15.0668	2.6787e-51	8.64998e-51	Ruminococcaceae
MAG.122	34.0258	3.0982	0.211712	14.6341	1.7033e-48	5.07714e-48	Lachnospiraceae
MAG.35	12.0749	3.10393	0.201887	15.3746	2.42322e-53	7.99149e-53	CAG-822
MAG.199	45.4285	3.14176	0.19025	16.5139	2.91482e-61	1.10194e-60	Lachnospiraceae
MAG.100	21.2091	3.1553	0.213308	14.7922	1.64477e-49	5.09878e-49	Oscillospiraceae
MAG.292	31.1629	3.1619	0.177743	17.7892	8.5739e-71	3.79701e-70	Lachnospiraceae
MAG.213	10.1904	3.19003	0.196629	16.2236	3.43397e-59	1.2673e-58	Anaerotignaceae
MAG.268	13.8041	3.21974	0.217343	14.8141	1.18803e-49	3.75807e-49	CAG-727
MAG.173	14.0006	3.24299	0.156546	20.7159	2.49115e-95	1.67882e-94	Ruminococcaceae
MAG.28	43.5574	3.32828	0.19207	17.3285	2.8664e-67	1.23415e-66	Ruminococcaceae
MAG.142	17.1168	3.51953	0.173921	20.2364	4.68013e-91	2.79007e-90	Oscillospiraceae
MAG.84	21.8804	3.59205	0.169746	21.1614	2.16799e-99	1.60018e-98	Lachnospiraceae
MAG.250	67.3235	3.59352	0.227037	15.8279	1.99757e-56	7.20055e-56	Anaerotignaceae
MAG.418	12.0434	3.60875	0.200033	18.0408	9.32305e-73	4.37901e-72	Butyricicoccaceae
MAG.140	19.2877	3.64976	0.161302	22.6268	2.36076e-113	2.43945e-112	Ruminococcaceae
MAG.378	16.2159	3.6618	0.215101	17.0236	5.48771e-65	2.18101e-64	Oscillospiraceae
MAG.215	24.2357	3.7278	0.192791	19.3359	2.67765e-83	1.48227e-82	Oscillospiraceae
MAG.185	26.7306	3.75028	0.168599	22.2438	1.29504e-109	1.11517e-108	Lachnospiraceae
MAG.239	60.4314	3.80299	0.210196	18.0926	3.64574e-73	1.76591e-72	Acutalibacteraceae
MAG.31	27.9631	3.81042	0.193413	19.7009	2.11653e-86	1.21504e-85	Oscillospiraceae
MAG.20	18.2468	3.8774	0.217336	17.8406	3.41971e-71	1.55899e-70	Rikenellaceae
MAG.39	23.0027	3.91876	0.17246	22.7228	2.6669e-114	2.95264e-113	Ruminococcaceae
MAG.127	87.1495	4.02327	0.22223	18.1041	2.95826e-73	1.52844e-72	NA
MAG.327	159.027	4.05483	0.288975	14.0318	9.96053e-45	2.80706e-44	Enterobacteriaceae
MAG.172	69.7642	4.2002	0.312861	13.4251	4.30842e-41	1.17159e-40	Peptostreptococcaceae
MAG.242	22.1665	4.53611	0.265841	17.0632	2.7879e-65	1.13717e-64	Turicibacteraceae
MAG.275	34.0671	4.64658	0.212895	21.8257	1.3227e-105	1.07904e-104	Akkermansiaceae
MAG.143	28.2047	4.64814	0.223215	20.8236	2.6466e-96	1.86465e-95	Lachnospiraceae
MAG.343	28.2063	5.10091	0.251774	20.2599	2.90537e-91	1.80133e-90	Lactobacillaceae
