# Supplementary material for: Genome-Resolved Metagenomics of the Chicken Gut Microbiome
Source: Front Microbiol. 2021 Aug 16;12:726923. doi: 10.3389/fmicb.2021.726923 (PMC8415551; doi:10.3389/fmicb.2021.726923)
Supplement: Supplementary Table 5 — Total number of CAZymes by category identified in each genome and the percentage of CAZymes in comparison to the total predicted proteins for each MAG. [file Table_5.XLSX]

## Sheet: Sheet1
Total number of CAZymes by category identified in each genome and the percentage of CAZymes in comparison to the total predicted proteins for each MAG
MAG_ID	n_cazymes	n_proteins	cazyme_perc
MAG.100	54	2268	2.38095
MAG.104	34	2321	1.46489
MAG.106	37	1697	2.18032
MAG.111	22	1467	1.49966
MAG.118	41	2169	1.89027
MAG.121	75	2797	2.68144
MAG.122	44	2759	1.59478
MAG.123	23	2764	0.832127
MAG.127	17	2316	0.734024
MAG.128	24	1748	1.373
MAG.129	129	3585	3.59833
MAG.130	46	1839	2.50136
MAG.134	28	2286	1.22485
MAG.135	63	2744	2.29592
MAG.136	43	1706	2.52052
MAG.139	99	3443	2.8754
MAG.140	79	2669	2.95991
MAG.142	34	1781	1.90904
MAG.143	65	2328	2.7921
MAG.146	85	2341	3.63093
MAG.147	37	2089	1.77118
MAG.148	67	2697	2.48424
MAG.149	92	3165	2.90679
MAG.152	66	2075	3.18072
MAG.16	10	1356	0.737463
MAG.160	25	1455	1.71821
MAG.17	55	2828	1.94484
MAG.170	64	2378	2.69134
MAG.172	46	1793	2.56553
MAG.173	58	1446	4.01107
MAG.175	47	2907	1.61679
MAG.180	46	3408	1.34977
MAG.181	78	2911	2.67949
MAG.185	46	2354	1.95412
MAG.191	9	1387	0.648882
MAG.193	23	2001	1.14943
MAG.196	63	1672	3.76794
MAG.197	51	2170	2.35023
MAG.199	36	2523	1.42687
MAG.2	78	2741	2.84568
MAG.20	23	2012	1.14314
MAG.201	61	2667	2.28721
MAG.206	126	4029	3.12733
MAG.213	51	2289	2.22805
MAG.215	35	2221	1.57587
MAG.217	47	1668	2.81775
MAG.219	107	3170	3.37539
MAG.220	80	2782	2.87563
MAG.221	29	1459	1.98766
MAG.227	27	2003	1.34798
MAG.235	54	1865	2.89544
MAG.236	108	3933	2.746
MAG.239	75	2246	3.33927
MAG.242	50	1843	2.71297
MAG.243	79	3116	2.5353
MAG.244	51	2130	2.39437
MAG.245	42	1506	2.78884
MAG.248	25	1827	1.36836
MAG.25	36	2830	1.27208
MAG.250	21	2987	0.703047
MAG.251	34	1590	2.13836
MAG.253	37	1981	1.86774
MAG.259	112	3348	3.34528
MAG.262	12	1558	0.770218
MAG.264	34	1374	2.47453
MAG.267	20	2108	0.948767
MAG.268	47	1417	3.31687
MAG.269	69	3554	1.94147
MAG.272	51	2613	1.95178
MAG.274	39	2129	1.83185
MAG.275	109	2337	4.6641
MAG.28	11	1698	0.647821
MAG.282	10	1360	0.735294
MAG.284	28	1877	1.49174
MAG.292	124	2584	4.79876
MAG.293	74	1920	3.85417
MAG.295	15	1851	0.810373
MAG.296	40	1952	2.04918
MAG.298	99	2723	3.6357
MAG.299	59	2744	2.15015
MAG.3	27	1522	1.77398
MAG.304	14	1427	0.981079
MAG.309	27	1809	1.49254
MAG.31	36	2382	1.51134
MAG.310	104	2638	3.94238
MAG.314	80	2585	3.09478
MAG.318	32	1503	2.12908
MAG.319	82	3050	2.68852
MAG.321	45	2371	1.89793
MAG.327	59	3426	1.72212
MAG.33	83	2629	3.15709
MAG.334	60	2223	2.69906
MAG.339	27	1538	1.75553
MAG.34	43	2511	1.71247
MAG.340	88	2731	3.22226
MAG.343	47	1832	2.5655
MAG.35	10	1288	0.776398
MAG.350	130	3278	3.96583
MAG.355	14	1249	1.1209
MAG.356	73	2301	3.17253
MAG.362	181	3617	5.00415
MAG.366	63	2086	3.02013
MAG.367	26	2171	1.1976
MAG.369	57	2299	2.47934
MAG.372	61	2197	2.77651
MAG.378	38	2247	1.69114
MAG.381	31	1519	2.04082
MAG.382	58	1523	3.80827
MAG.385	48	2459	1.95201
MAG.387	83	2115	3.92435
MAG.389	64	2368	2.7027
MAG.39	58	2224	2.60791
MAG.394	45	1940	2.31959
MAG.397	111	3334	3.32933
MAG.4	53	2264	2.34099
MAG.40	45	1551	2.90135
MAG.400	51	1669	3.05572
MAG.403	41	2521	1.62634
MAG.404	87	2346	3.70844
MAG.406	46	2046	2.24829
MAG.409	65	2973	2.18634
MAG.410	28	1397	2.00429
MAG.418	65	2629	2.47242
MAG.420	20	1163	1.71969
MAG.422	77	2730	2.82051
MAG.43	53	2790	1.89964
MAG.45	30	1434	2.09205
MAG.46	39	1615	2.41486
MAG.52	46	2973	1.54726
MAG.57	19	1376	1.38081
MAG.66	18	2262	0.795756
MAG.69	57	1887	3.02067
MAG.7	13	1779	0.730748
MAG.70	79	3109	2.54101
MAG.71	112	3215	3.48367
MAG.74	20	1488	1.34409
MAG.78	48	2021	2.37506
MAG.8	107	2582	4.14407
MAG.81	33	1398	2.36052
MAG.82	54	1607	3.3603
MAG.84	29	2386	1.21542
MAG.88	55	1758	3.12856
MAG.89	101	2374	4.25442
MAG.93	129	2667	4.8369
MAG.97	14	2043	0.685267
MAG.99	57	1904	2.9937
MAG2.100	12	1558	0.770218
MAG2.140	61	3614	1.68788
MAG2.182	71	2166	3.27793
MAG2.242	79	2809	2.81239
MAG2.298	75	2410	3.11203
MAG2.45	62	3404	1.82139
MAG2.55	69	2062	3.34627
MAG2.60	66	2672	2.47006
MAG2.85	59	1912	3.08577
