# Supplementary material for: Genome-Resolved Metagenomics of the Chicken Gut Microbiome
Source: Front Microbiol. 2021 Aug 16;12:726923. doi: 10.3389/fmicb.2021.726923 (PMC8415551; doi:10.3389/fmicb.2021.726923)
Supplement: Supplementary Table 6 — Proteins present in the MAGs related to interaction with the host. [file Table_6.XLSX]

## Sheet: Sheet1
Proteins related to interaction with the host. Only the MAGs with at least one of the identified proteins is shown. Presence is indicated with 1 and absence with -1.
MAG_ID	Flagellar M-ring protein FliF	Chemotaxis regulator - transmits chemoreceptor signals to flagellar motor components CheY	RNA polymerase sigma factor for flagellar operon	Flagellar motor rotation protein MotB	Flagellar assembly protein FliH	Flagellar basal-body rod modification protein FlgD	Flagellar basal-body rod protein FlgB	Flagellar basal-body rod protein FlgC	Flagellar basal-body rod protein FlgF	Flagellar biosynthesis protein FlhA	Flagellar biosynthesis protein FlhB	Flagellar biosynthesis protein FliP	Flagellar biosynthesis protein FliQ	Flagellar biosynthesis protein FliR	Flagellar biosynthesis protein FliS	Flagellar hook protein FlgE	Flagellar hook-associated protein FlgK	Flagellar hook-associated protein FlgL	Flagellar motor rotation protein MotA	Flagellar motor switch protein FliG	Flagellar motor switch protein FliM	Flagellar motor switch protein FliN	Flagellin protein FlaA	Flagellum-specific ATP synthase FliI	Flagellar assembly factor FliW	Flagellar basal-body rod protein FlgG	Flagellar hook-basal body complex protein FliE	Flagellar protein FliJ	Flagellar biosynthesis protein FliC	Flagellar hook-length control protein FliK	Flagellar biosynthesis protein FliO	Flagellar biosynthesis protein FlhF	Hemagglutinin	Hemolysin A	Chondroitinase	Mucin-desulfating sulfatase	Endothelin-converting enzyme 1 precursor	3-oxo-5-alpha-steroid 4-dehydrogenase	Heparinase	Glutamate decarboxylase
MAG.106	1	-1	1	1	1	1	1	1	1	1	1	1	1	1	1	-1	1	1	1	1	1	1	1	1	1	1	1	1	1	-1	-1	1	-1	-1	-1	-1	-1	-1	-1	-1
MAG.269	1	-1	1	1	1	-1	1	1	1	1	1	1	1	1	1	-1	1	1	1	1	1	1	1	1	1	1	1	-1	-1	1	1	1	-1	-1	-1	-1	-1	-1	-1	-1
MAG.327	1	-1	1	1	1	1	1	1	1	1	1	1	1	1	-1	1	1	1	1	1	1	1	-1	1	-1	1	1	1	1	1	1	-1	-1	-1	1	-1	-1	-1	-1	1
MAG.40	1	-1	1	1	1	1	1	1	1	1	1	1	1	1	1	-1	1	1	1	1	1	1	1	1	1	1	1	1	-1	-1	-1	1	-1	-1	-1	-1	-1	-1	-1	-1
MAG.206	1	-1	1	1	1	1	1	1	-1	1	1	1	1	-1	1	1	1	1	1	1	1	1	1	1	1	1	1	1	-1	-1	-1	1	-1	-1	-1	-1	-1	-1	-1	-1
MAG.236	1	-1	1	1	-1	1	1	1	1	1	1	1	1	-1	1	1	1	1	1	1	1	1	1	1	1	1	1	1	-1	-1	-1	1	-1	-1	-1	-1	-1	-1	-1	-1
MAG.127	1	-1	1	1	-1	1	1	1	1	1	1	1	1	1	-1	1	-1	-1	1	1	1	1	1	1	-1	1	1	1	-1	-1	-1	1	-1	-1	-1	-1	-1	-1	-1	-1
MAG.259	1	-1	1	1	-1	1	1	1	-1	1	1	1	1	1	-1	1	1	1	1	1	1	1	1	1	-1	-1	1	-1	-1	-1	-1	-1	-1	-1	-1	-1	-1	-1	-1	1
MAG.111	-1	-1	1	1	-1	1	1	1	-1	1	1	1	1	-1	1	1	1	-1	1	-1	1	1	1	1	1	1	1	1	-1	-1	-1	-1	-1	-1	-1	-1	-1	-1	-1	-1
MAG.227	-1	-1	1	1	-1	1	1	1	1	1	1	1	1	-1	1	1	1	-1	1	1	1	1	1	1	-1	1	1	-1	-1	-1	-1	-1	-1	-1	-1	-1	-1	-1	-1	-1
MAG.298	-1	-1	-1	1	1	-1	1	1	1	1	1	1	1	1	1	1	1	-1	1	1	1	1	1	1	-1	1	1	-1	-1	-1	-1	-1	-1	-1	-1	-1	-1	-1	-1	-1
MAG.418	-1	1	1	1	-1	-1	1	1	-1	1	1	1	1	1	-1	1	1	-1	1	1	1	1	1	1	-1	-1	-1	-1	-1	-1	-1	-1	-1	-1	-1	-1	-1	-1	-1	-1
MAG.123	-1	-1	1	1	-1	1	1	1	-1	1	1	1	1	1	-1	1	-1	-1	1	1	1	1	1	1	-1	1	-1	-1	-1	-1	-1	-1	-1	-1	-1	-1	-1	-1	-1	-1
MAG.250	-1	-1	1	1	-1	1	-1	1	1	1	1	1	1	1	-1	1	-1	-1	1	1	1	1	1	1	-1	1	-1	-1	-1	-1	-1	-1	-1	-1	-1	-1	-1	-1	-1	-1
MAG.239	-1	-1	1	1	1	-1	-1	1	-1	1	1	1	1	-1	-1	1	1	-1	1	1	1	1	-1	1	-1	-1	-1	-1	-1	-1	-1	-1	-1	-1	-1	-1	-1	-1	1	-1
MAG.4	-1	-1	1	1	-1	-1	1	1	-1	1	1	1	1	-1	1	1	-1	-1	1	1	1	1	-1	1	-1	-1	-1	-1	-1	-1	-1	-1	-1	-1	-1	-1	-1	-1	-1	-1
MAG.185	-1	-1	-1	-1	-1	-1	-1	-1	-1	-1	-1	-1	-1	-1	-1	-1	-1	-1	-1	1	-1	-1	-1	1	-1	-1	-1	-1	-1	-1	-1	-1	-1	-1	-1	-1	-1	-1	-1	-1
MAG.201	-1	1	-1	-1	-1	-1	-1	-1	-1	-1	-1	-1	-1	-1	-1	-1	-1	-1	-1	-1	-1	-1	-1	-1	-1	-1	-1	-1	-1	-1	-1	-1	-1	-1	-1	-1	-1	-1	-1	-1
MAG.262	-1	-1	1	-1	-1	-1	-1	-1	-1	-1	-1	-1	-1	-1	-1	-1	-1	-1	-1	-1	-1	-1	-1	-1	-1	-1	-1	-1	-1	-1	-1	-1	-1	-1	-1	-1	-1	-1	-1	-1
MAG.350	-1	-1	-1	-1	-1	1	-1	-1	-1	-1	-1	-1	-1	-1	-1	-1	-1	-1	-1	-1	-1	-1	-1	-1	-1	-1	-1	-1	-1	-1	-1	-1	-1	-1	-1	-1	-1	-1	-1	-1
MAG.319	-1	-1	-1	-1	-1	-1	-1	-1	-1	1	-1	-1	-1	-1	-1	-1	-1	-1	-1	-1	-1	-1	-1	-1	-1	-1	-1	-1	-1	-1	-1	-1	-1	-1	-1	-1	-1	-1	-1	-1
MAG2.100	-1	-1	-1	-1	-1	-1	-1	-1	-1	1	-1	-1	-1	-1	-1	-1	-1	-1	-1	-1	-1	-1	-1	-1	-1	-1	-1	-1	-1	-1	-1	-1	-1	-1	-1	-1	-1	-1	-1	-1
MAG.139	-1	-1	-1	-1	-1	-1	-1	-1	-1	-1	-1	-1	-1	-1	-1	-1	-1	-1	1	-1	-1	-1	-1	-1	-1	-1	-1	-1	-1	-1	-1	-1	-1	-1	-1	-1	-1	-1	-1	-1
MAG.16	-1	-1	-1	-1	-1	-1	-1	-1	-1	-1	-1	-1	-1	-1	-1	-1	-1	-1	-1	-1	-1	-1	-1	-1	-1	-1	-1	-1	-1	1	-1	-1	-1	-1	-1	-1	-1	-1	-1	-1
MAG.400	-1	-1	-1	-1	-1	-1	-1	-1	-1	-1	-1	-1	-1	-1	-1	-1	-1	-1	-1	-1	-1	-1	-1	-1	-1	-1	-1	-1	-1	1	-1	-1	-1	-1	-1	-1	-1	-1	-1	-1
MAG.97	-1	-1	-1	-1	-1	-1	-1	-1	-1	-1	-1	-1	-1	-1	-1	-1	-1	-1	-1	-1	-1	-1	-1	-1	-1	-1	-1	-1	-1	1	-1	-1	-1	-1	-1	-1	-1	-1	-1	-1
MAG.20	-1	-1	-1	-1	-1	-1	-1	-1	-1	-1	-1	-1	-1	-1	-1	-1	-1	-1	-1	-1	-1	-1	-1	-1	-1	-1	-1	-1	-1	-1	-1	-1	1	1	-1	-1	1	1	-1	1
MAG.93	-1	-1	-1	-1	-1	-1	-1	-1	-1	-1	-1	-1	-1	-1	-1	-1	-1	-1	-1	-1	-1	-1	-1	-1	-1	-1	-1	-1	-1	-1	-1	-1	1	1	-1	1	1	1	-1	1
MAG.274	-1	-1	-1	-1	-1	-1	-1	-1	-1	-1	-1	-1	-1	-1	-1	-1	-1	-1	-1	-1	-1	-1	-1	-1	-1	-1	-1	-1	-1	-1	-1	-1	-1	1	-1	-1	1	1	-1	1
MAG.275	-1	-1	-1	-1	-1	-1	-1	-1	-1	-1	-1	-1	-1	-1	-1	-1	-1	-1	-1	-1	-1	-1	-1	-1	-1	-1	-1	-1	-1	-1	-1	-1	-1	-1	-1	-1	-1	-1	-1	1
MAG.78	-1	-1	-1	-1	-1	-1	-1	-1	-1	-1	-1	-1	-1	-1	-1	-1	-1	-1	-1	-1	-1	-1	-1	-1	-1	-1	-1	-1	-1	-1	-1	-1	-1	-1	-1	-1	-1	-1	-1	1
